# Supplementary material for: Boreal Tintinnid Assemblage in the Northwest Pacific and Its Connection with the Japan Sea in Summer 2014
Source: PLoS One. 2016 Apr 7;11(4):e0153379. doi: 10.1371/journal.pone.0153379 (PMC4824522; doi:10.1371/journal.pone.0153379)
Supplement: S1 File — (XLS) [file pone.0153379.s001.xls]

## Sheet: Initial data
						Abundance(ind./dm3 )
station	E(longitude)	N(latitude)	D(m)	T(℃）	S	Acanthostomella norvegica	Ptychocylis obtusa	Parafavella jorgenseni	Helicostomella subulata	Parafavella faceta	Parafavella elegans	Parafavella ventricosa	Parafavella gigantea	Parafavella promissa	Parafavella denticulata	Parafavella hadai	Parafavella pacifica	Codonellopsis frigida	Leprotintinnus pellucidus	Salpingella faurei	Salpingella curta	undifined	Tintinnopsis mayeri	Favella azorica	Favella panamensis	Dadayiella ganymedes	Eutintinnus lusus-undae	Eutintinnus pacificus	Eutintinnus apertus	Eutintinnus stramentus	Eutintinnus mirabilis	Eutintinnus fraknoii	Eutintinnus rectus	Rhabdonella cornucopia	Protorhabdonella striatura	Rhabdonella sp.	Steenstrupiella steenstrupii	Steenstrupiella robusta	Steenstrupiella gracilis	Acanthostomella conicoides	Acanthostomella minutissima	Proplectella expolita	Amphorides quadrilineata	Amphorides brandti	Amphorides minor	Climacocylis scalaroides	Tintinnopsis beroidea	Tintinnopsis nana	Tintinnopsis acuminata
1	123.391	31.8639	32	21.8	30.25	0	0	0	0	0	0	0	0	0	0	0	0	0	0	0	0	0	0	199.179	0	0	30.8009	0	2.0534	0	0	0	0	0	0	0	0	0	0	0	0	0	0	0	0	0	0	0	0
2	124.168	32.4028	37	21.7	29.1	0	0	0	0	0	0	0	0	0	0	0	0	0	0	0	0	0	0	3.12375	0	0	2.38	0	0	0	0	0	0	0	0	0	0	0	0	0	0	0	0	0	0	0	0	0	0
3	126.154	33.0083	114.9	21.4	31.1	0	0	0	0	0	0	0	0	0	0	0	0	0	0	0	0	0	0	0	0	0	0	0	0	0	0	0	0	0	0	0	0	0	0	0	0	0	0	0	0	0	0	0	0
4	127.462	33.525	104.3	23.4	32.7	0	0	0	0	0	0	0	0	0	0	0	0	0	0	0.12375	0	0	0	0	0	1.11375	0.37125	0	0	1.2375	0	0	0	0.12375	0	0.12375	0.12375	0	0	0	0	0	0	0	0.2475	0	0	0	0
5	128.537	34.3083	849	22.8	32.22	0	0	0	0	0	0	0	0	0	0	0	0	0	0	0.265	0	0	0	0.1325	0.53	2.2525	0.1325	0	0	3.445	0.265	1.4575	0	0.3975	0	0	0.6625	0	0.1325	0	0	0	0.1325	0	0	0	0	0	0
6	130.472	35.6833	144.4	23.56	34.05	0	0	0	0	0	0	0	0	0	0	0	0	0	0	1.855	0	0	0	0	0	0.1325	0	0.1325	0	0	0	0	0	0	0	0	0	0	0	0	0.1325	0	0.6625	0	0	0	0.1325	0	0
7	131.18	36.2222	1719.5	23.7	34.01	0	0	0	0	0	0	0	0	0	0	0	0	0	0	2.94583	0	0	0	0	0	1.09417	0	0	0.841667	0.505	0	0	0	0.0841667	0	0	0	0.0841667	0	0.0841667	0	0	0.0841667	0	0	0.0841667	0	0	0
8	133.048	37.3056	353.6	24.25	33.94	0	0	0	0	0	0	0	0	0	0	0	0	0	0	0	0	0	0	0	0	0	0	0	0	0	0	0.26	0	0	0	0	0	0	0	0	0	0	0.78	0	0	0	0.13	0	0
9	134.192	37.9278	1471.1	23.66	34.23	0	0	0	0	0	0	0	0	0	0	0	0	0	0	1.85625	0	0	0	0	0	3.465	1.485	0	0	19.5525	0	0	0	0	0	0	0.12375	0	0	0	0	0	1.60875	1.11375	0	0	0	0	0
10	136.398	39.8556	1760	23	33.81	0	0	0	0	0	0	0	0	0	0	0	0	0	0	0	0	0	0	0	0	0.38625	0.90125	0.90125	0	0.515	0	0.12875	0	0	0	0	0	0	0	0	0	1.03	3.3475	0	0	0	0	0	0
11	136.933	40.6778	1920.2	22.62	33.87	0	0	0	0	0	0	0	0	0	0	0	0.2575	0	0	0	0	0	0	0	0	2.06	1.8025	1.2875	0	0.7725	0.2575	0	0	0	0.2575	0	0	0	0	0	0	6.4375	8.24	0	0	0	0	0	0
12	137.898	41.9306	2882.5	21.19	33.76	0	0	0	0	0	0	0	0	0	0	0	79.2572	0	0	0	0	0	0	0	0	0	0	0	0	62.9396	0	0	0	0	0	0	0	0	0	0	0	1.16555	55.9463	0	0	0	0	0	0
13	138.629	42.9028	2772.7	20.6	3.83	0	0	0	0	0	0	0	0	0	0	0	4.635	0	0	0	0	0	0	0	0	0	0.2575	2.8325	0	0	0	0	0	0	0	0	0	0	0	0	0	3.3475	18.7975	0	0	0	0	0	0
14	140.267	45.1083	2844.4	19.6	33.79	0	0	0	0	0	0	0	0	0	0	0	6.375	0	0	0	0	0	0	0	0	0.255	0	0.765	0	0	0	0	0	0	0	0	0	0	0	0	0	1.275	7.905	0	0	0	0	0	0
15	141.167	45.7583	119.8	19.14	33.73	0.2575	0	0	0	0	0	0	0	0	0	0	6.18	0	0	0	0	0	0	0	0	0.515	0	0	0	0	0	0	0	0	0	0	0	0	0	0	1.03	0.2575	1.545	0	0	0	0	0	0
16	143.547	45.9778	136.7	14.8	32	0.515	0.2575	0	15.45	0	0	0	0	0	0	0	0	0	0	0	0	0.2575	0	0	0.7725	0	0	0	0	0	0	0	1.2875	0	0	0	0	0	0	0	0	0	0	0	0	0	14.1625	0	0
17	144.315	46.575	3294.7	12.71	32.42	44.9264	0.691176	2.7647	1.38235	1.38235	0	0	0	0	0	0	0	0	0	0	0	0	0	0	0	0	0	0	0	0	0	0	0	0	0	0	0	0	0	0	0	0	0	0	0	0	1.38235	0	0
18	147.497	47.7083	3363.5	12.62	32.02	232.376	1.95274	19.5274	0	1.95274	0	0	1.95274	0	0	0	0	0	0	0	0	23.4329	0	0	0	0	0	0	0	0	0	0	0	0	0	0	0	0	0	0	0	0	0	0	0	0	0	0	0
19	148.413	48.325	3133.6	12	32.13	77.5521	7.45693	22.3708	0	0	0	0	0	0	0	0	0	0	0	0	0	2.98277	0	0	0	0	0	0	0	0	0	0	0	0	0	0	0	0	0	0	0	0	0	0	0	0	0	0	0
20	149.188	48.5333	1740.1	11.8	32.08	77	2.625	6.125	0.875	0	0	0	0	0	0	0	0	0	0	0	0	3.5	0	0	0	0	0	0	0	0	0	0	0	0	0	0	0	0	0	0	0	0	0.875	0	0	0	0	0	0
21	151.027	48.8889	1927.3	10.49	32.01	134.491	17.3107	23.9687	0	0	0	0	0	0	0	0	0	1.33159	0	0	0	0	0	0	0	0	0	0	0	0	0	0	0	0	0	0	0	0	0	0	0	0	0	0	0	0	0	0	0
22	154.966	49.8639	748.8	8.81	32.72	67.1124	16.1567	8.69975	0	0	0	3.72846	1.24282	0	0	0	0	2.48564	63.3839	0	0	0	0	0	0	0	0	0	0	0	0	0	0	0	0	0	0	0	0	0	0	0	0	0	0	0	0	0	0
23	156.216	50.0111	126.38	9.5	32.46	16.4667	9.96667	15.1667	0	0	0	0	0	0.433333	0	0	0	3.46667	8.66667	0	1.3	0	0	0	0	0	0	0	0	0	0	0	0	0	0	0	0	0	0	0	0	0	0	0	0	0	0.866667	0	0
24	157.938	50.4111	2187.3	11.8	32.04	146.433	17.572	199.149	0	11.7147	0	0	0	0	0	0	0	445.157	5.85733	5.85733	0	11.7147	0	0	0	0	0	0	0	0	0	0	0	0	0	0	0	0	0	0	0	0	5.85733	0	0	0	0	0	0
25	161.066	51.0889	4509	10.72	32	142.328	24.3992	18.2994	4.06653	8.13306	0	0	0	0	0	0	0	50.8316	44.7318	0	0	4.06653	0	0	0	0	0	0	0	0	0	0	0	0	0	0	0	0	0	0	0	0	0	0	0	0	16.2661	0	14.2328
26	162.89	51.55	4672	11.15	32.62	379.29	45.9745	132.177	0	11.4936	0	0	0	0	0	0	0	224.126	11.4936	5.74682	0	17.2405	0	0	0	0	0	0	0	0	0	0	0	0	0	0	0	0	0	0	0	0	0	0	0	0	0	0	0
27	164.612	52.0611	4839.3	11.6	32.07	104.437	3.86805	79.295	0	7.7361	0	0	0	0	0	0	0	117.976	11.6042	1.93403	0	1.93403	0	0	0	0	0	1.93403	0	0	0	0	0	0	0	0	0	0	0	0	0	0	0	0	0	0	0	0	0
28	168.911	52.5111	4207.3	11.46	32.657	55.4484	1.10897	82.0636	0	0	0	0	0	0	1.10897	0	0	17.7435	1.10897	1.10897	0	0	0	0	0	0	0	0	0	0	0	0	0	0	0	0	0	0	0	0	0	0	0	0	0	0	0	0	0
29	168.943	53.0417	5938.8	11.24	32.8	45.1508	34.4572	45.1508	0	10.6936	0	0	0	0	1.18818	0	0	60.5972	0	3.56454	0	11.8818	0	0	0	0	0	0	0	0	0	0	0	0	0	0	0	0	0	0	0	0	0	0	0	0	0	0	0
30	169.756	53.6556	1741.1	11	32.82	28.8332	59.8842	63.2112	0	1.10897	0	0	0	0	4.43587	19.9614	0	28.8332	0	2.21794	0	3.3269	0	0	0	0	0	0	0	0	0	0	0	0	0	0	0	0	0	0	0	0	0	0	0	0	0	0	0
31	170.584	54.2472	2656.1	11.14	34.66	9.1875	17.5875	28.6125	0	0	0	0	0	0	2.625	0	0	9.7125	0	0.2625	0	0	0	0	0	0	0	0	0	0	0	0	0	0	0	0	0	0	0	0	0	0	0	0	0	0	0	0	0
32	171.267	54.7806	3905.7	10.89	32.88	11.8818	40.3981	15.4463	0	53.4681	0	10.6936	0	0	32.0808	0	0	38.0217	0	0	0	1.18818	0	0	0	0	0	0	0	0	0	0	0	0	0	0	0	0	0	0	0	0	0	0	0	0	0	0	0
33	172.607	55.6222	3879.4	11.19	32.89	19.6219	15.005	23.0846	0	33.4727	0	3.46269	0	0	0	0	0	115.423	0	5.77116	0	1.15423	0	0	0	0	0	0	0	0	0	0	0	0	0	0	0	0	0	0	0	0	0	0	0	0	0	0	0
34	173.592	56.4083	3854.2	11.57	32.98	17.325	2.625	8.4	0	2.1	0	3.675	0	0	0	0	0	15.75	0	1.05	0	3.675	0	0	0	0	0	0	0	0	0	0	0	0	0	0	0	0	0	0	0	0	0	0	0	0	0	0	0
35	175.114	57.4889	3784	11.29	32.99	85.84	33.4985	41.8732	0	10.4683	0	4.18732	0	0	4.18732	0	0	115.151	0	8.37463	0	12.5619	0	0	0	0	0	0	0	0	0	0	0	0	0	0	0	0	0	0	0	0	0	0	0	0	0	0	0
36	176.444	58.1611	2981.7	11.06	32.95	102.67	6.16019	43.1213	0	16.4272	0	0	0	0	22.5874	0	0	55.4417	0	0	0	4.10679	0	0	0	0	0	0	0	0	0	0	0	0	0	0	0	0	0	0	0	0	0	0	0	0	0	0	0
37	177.801	58.8556	3037.4	10.43	32.91	64.0176	2.13392	10.6696	0	40.5445	0	8.53568	0	0	17.0714	0	0	130.169	0	2.13392	0	0	0	0	0	0	0	0	0	0	0	0	0	0	0	0	0	0	0	0	0	0	0	0	0	0	0	0	0
38	178.78	59.4861	3550.4	10.54	32.91	316.075	5.74682	17.2405	0	28.7341	0	0	0	0	0	0	0	258.607	0	0	0	34.4809	0	0	0	0	0	0	0	0	0	0	0	0	0	0	0	0	0	0	0	0	0	0	0	0	0	0	0
39	179.814	60.0722	2520	10.36	32.83	478.091	0	45.5325	0	17.0747	0	0	0	0	0	5.69156	0	79.6818	0	0	0	0	0	0	0	0	0	0	0	0	0	0	0	0	0	0	0	0	0	0	0	0	0	0	0	0	0	0	0
40	179.532	60.3417	1122.8	10.85	32.88	459.745	11.4936	183.898	0	28.7341	0	0	0	0	11.4936	5.74682	0	17.2405	0	0	0	5.74682	0	0	0	0	0	0	0	0	0	0	0	0	0	0	0	0	0	0	0	0	0	0	0	0	0	0	0
41	178.861	60.6972	234.5	10.39	32.84	217.66	2.13392	19.2053	0	10.6696	0	0	0	0	0	10.6696	0	53.348	0	0	0	2.13392	0	0	0	0	0	0	0	0	0	0	0	0	0	0	0	0	0	0	0	0	0	0	0	0	0	0	0
42	177.52	61.3444	131.7	9.97	32.39	65.7912	0	2.88558	0	1.15423	0	0	0	0	0	5.77116	0	2.88558	0	0	0	0.577116	0	0	0	0	0	0	0	0	0	0	0	0	0	0	0	0	0	0	0	0	0	0	0	0	0	0	0
43	176.4	62.0778	101.6	9.82	31.34	0.525	0	1.3125	0	0	0	0	0	0	0	0	0	3.15	0	0	0	0	0	0	0	0	0	0	0	0	0	0	0	0	0	0	0	0	0	0	0	0	0	0	0	0	0	0	3.15
44	175.31	62.5556	78.5	9.78	31.41	1.82	0	1.56	0	0	0	0.52	0.26	0	0	0	0	1.04	0	0	0	0	0	0	0	0	0	0	0	0	0	0	0	0	0	0	0	0	0	0	0	0	0	0	0	0	0	0	0
45	173.83	63.0944	74.9	8.99	31.42	1.7325	0.495	0	0	0.7425	0	0	0	0.495	0	0	0	0.495	0	0	0	0	0	0	0	0	0	0	0	0	0	0	0	0	0	0	0	0	0	0	0	0	0	0	0	0	0	0	0
46	172.5	63.8194	48	9.43	31.23	4.24	2.385	19.61	0	0.265	0	0	0.265	0	0	0	0	5.565	0	0	0	0.265	0	0	0	0	0	0	0	0	0	0	0	0	0	0	0	0	0	0	0	0	0	0	0	0	0	0	0
47	171.496	64.4361	47	9.36	30.88	4.60336	0	1.31525	51.2946	0.657623	0.657623	0	0	0.657623	0	0	0	1.31525	0	0	0	0	0	0	0	0	0	0	0	0	0	0	0	0	0	0	0	0	0	0	0	0	0	0	0	0	0	15.783	15.783
48	167.978	64.4	35.7	7.47	31.34	9.69	2.04	7.14	3.06	0.51	0.51	0	0	0	0	0	0	6.12	2.55	0	0	0	0	0	0	0	0	0	0	0	0	0	0	0	0	0	0	0	0	0	0	0	0	0	0	0	0	0	3.57
49	168.996	66.7556	42.5	6.91	31.81	1.94	0.7275	1.455	0	0	0.2425	0	0	0	0	0	0	3.88	0.7275	0	0	0	0	0	0	0	0	0	0	0	0	0	0	0	0	0	0	0	0	0	0	0	0	0	0	0	0	0	3.6375
50	168.998	67.6778	50.2	5.12	32.07	0.42	2.1	0	0	0	0	0	0	0	0	0	0	0	2.1	0	0	0	0	0	0	0	0	0	0	0	0	0	0	0	0	0	0	0	0	0	0	0	0	0	0	0	0	0	3.36
51	169.032	68.6639	52.9	7.09	31.18	0.40125	1.73875	0.13375	0	0	0.2675	0	0	0.2675	0	0	0	0.13375	0.535	0	0	0	0	0	0	0	0	0	0	0	0	0	0	0	0	0	0	0	0	0	0	0	0	0	0	0	0	0	2.27375
52	169.008	69.6389	51.9	6.79	31.39	1.6275	0.2325	0	0	0	0	0	0	0	0	0	0	0	0	0	0	0	0	0	0	0	0	0	0	0	0	0	0	0	0	0	0	0	0	0	0	0	0	0	0	0	0	0	3.0225
53	168.994	71.1528	43.2	5.4	26.97	1.47	1.225	0	0.245	0	0	0	0	0	0	0	0	0.98	1.715	0	0	0	0	0	0	0	0	0	0	0	0	0	0	0	0	0	0	0	0	0	0	0	0	0	0	0	0	0	4.41
54	168.969	72.0111	51.3	1.6	27	0.24	0.6	0.36	0	0	0	0.12	0	0	0	0	0	0.12	1.2	0	0	0	0.36	0	0	0	0	0	0	0	0	0	0	0	0	0	0	0	0	0	0	0	0	0	0	0	0	0	4.68
55	168.97	73.1111	173.1	-0.68	26.97	0	2.625	0.2625	0	0	0	0	0	0	0	0	0	0	0	0	0	0	0.525	0	0	0	0	0	0	0	0	0	0	0	0	0	0	0	0	0	0	0	0	0	0	0	0	0	0
56	168.999	74.0306	178.8	-0.62	27.15	0	0	0	0	0	0	0	0	0	0	0	0	0	0	0	0	0	0	0	0	0	0	0	0	0	0	0	0	0	0	0	0	0	0	0	0	0	0	0	0	0	0	0	0
57	168.998	74.7139	191.4	-0.67	27.38	0.13125	0.39375	0	0	0	0	0.13125	0	0	0	0	0	0	0.2625	0	0	0	0	0	0	0	0	0	0	0	0	0	0	0	0	0	0	0	0	0	0	0	0	0	0	0	0	0	0
58	167.888	75.5083	168	-0.58	24.97	0	0	0	0	0	0	0	0	0	0	0	0	0	0	0	0	0	0	0	0	0	0	0	0	0	0	0	0	0	0	0	0	0	0	0	0	0	0	0	0	0	0	0	0
59	166.205	76.4056	35.3	-0.37	26.42	0	0	0	0	0	0	0	0	0	0	0	0	0	0	0	0	0	0	0	0	0	0	0	0	0	0	0	0	0	0	0	0	0	0	0	0	0	0	0	0	0	0	0	0
60	163.896	77.1389	438.3	-0.61	23.37	0	0.3675	0	0	0	0	0	0	0	0	0	0	0	0	0	0	0	0	0	0	0	0	0	0	0	0	0	0	0	0	0	0	0	0	0	0	0	0	0	0	0	0	0	0
61	162.22	77.8	2667.8	-0.14	23.96	0	0	0	0	0	0	0	0	0	0	0	0	0	0	0	0	0	0	0	0	0	0	0	0	0	0	0	0	0	0	0	0	0	0	0	0	0	0	0	0	0	0	0	0
62	163.159	75.6972	2023	-0.46	26.61	0.1325	0.265	0	0	0	0	0	0	0	0	0	0	0	0	0	0	0	0	0	0	0	0	0	0	0	0	0	0	0	0	0	0	0	0	0	0	0	0	0	0	0	0	0	0
63	161.305	75.5083	2091	-0.41	26.58	0.26	0.91	0.13	0	0	0	0	0	0	0	0	0	0.13	0	0	0	0	0	0	0	0	0	0	0	0	0	0	0	0	0	0	0	0	0	0	0	0	0	0	0	0	0	0	0
64	159.187	75.2583	950	-0.71	26.54	0.11875	1.06875	0.11875	0	0.11875	0	0	0	0	0	0	0	0	0	0	0	0	0	0	0	0	0	0	0	0	0	0	0	0	0	0	0	0	0	0	0	0	0	0	0	0	0	0	0
65	157.203	75.0444	1471	-0.56	26.51	0	0.515	0	0	0	0	0	0	0	0	0	0	0	0	0	0	0	0	0	0	0	0	0	0	0	0	0	0	0	0	0	0	0	0	0	0	0	0	0	0	0	0	0	0
66	155.264	74.8806	3898	-0.66	24.89	0	0.5	0	0	0.25	0	0	0	0	0	0	0	0	0	0	0	0	0	0	0	0	0	0	0	0	0	0	0	0	0	0	0	0	0	0	0	0	0	0	0	0	0	0	0.125
67	154.316	74.0194	39.6	-0.62	23.99	0	0	0	0	0.12	0	0	0	0	0	0	0	0	0	0	0	0	0.12	0	0	0	0	0	0	0	0	0	0	0	0	0	0	0	0	0	0	0	0	0	0	0	0	0	0
68	153.633	73.2028	3354	-0.29	26.28	0	0	0	0	0	0	0	0	0	0	0	0	0	0	0	0	0	0.168333	0	0	0	0	0	0	0	0	0	0	0	0	0	0	0	0	0	0	0	0	0	0	0	0	0	0
[truncated: 12 more columns]
